# Supplementary material for: Identification of Ribonuclease Inhibitors for the Control of Pathogenic Bacteria
Source: Int J Mol Sci. 2024 Jul 24;25(15):8048. doi: 10.3390/ijms25158048 (PMC11311990; doi:10.3390/ijms25158048)
Supplement: Supplementary file 1 [file ijms-25-08048-s001.zip]

Archive with 1 entries (1 files):
- ijms-3099514-supplementary.pdf
